# Supplementary material for: Variable genome evolution in fungi after transposon-mediated amplification of a housekeeping gene
Source: Mob DNA. 2019 Aug 27;10:37. doi: 10.1186/s13100-019-0177-0 (PMC6710886; doi:10.1186/s13100-019-0177-0)
Supplement: Supplementary file 1 — Table S1. Transition/Transversion (Ti/Tv) ratio of the original histone H3 CDS sequences when compared to the outgroup species D. septosporum that lacks a transduplication event. (XLSX 10 kb) [file 13100_2019_177_MOESM1_ESM.xlsx]

## Sheet: Ti Tv - original histone H3 CDS
Table S1
		Nucleotide count
Species	Seq Length	A	C	G	T	% GC	Alignment Length	Mismatches	G->A	A->G	G<->A	C->T	T->C	C<->T	Ti	G->C	C->G	G<->C	T->A	A->T	T<->A	G->T	T->G	G<->T	C->A	A->C	C<->A	Tv	Ti/Tv
Pfi (76942)	411	86	153	95	77	60.3	411	30	1	0	1	12	8	20	21	3	1	4	1	2	3	1	0	1	1	0	1	9	2.33333
Pm (KXT17838)	411	90	150	93	78	59.1	411	32	2	0	2	12	7	19	21	3	0	3	1	2	3	1	0	1	4	0	4	11	1.90909
Pe (KXT04101)	411	89	146	96	80	58.9	411	34	2	0	2	13	6	19	21	3	2	5	0	2	2	1	1	2	4	0	4	13	1.61538
Smu (126005)	411	85	146	98	82	59.4	411	39	1	2	3	16	5	21	24	3	0	3	2	3	5	1	2	3	3	1	4	15	1.6
Spo (44506)	411	85	144	100	82	59.4	411	42	1	3	4	16	5	21	25	3	1	4	2	3	5	1	2	3	4	1	5	17	1.47059
Czm (39114)	411	84	148	102	77	60.8	411	34	2	1	3	8	5	13	16	1	5	6	0	3	3	2	2	4	3	2	5	18	0.888889
Dse (89592)	411	85	156	99	71	62	411	0	0	0	0	0	0	0	0	0	0	0	0	0	0	0	0	0	0	0	0	0
