# Supplementary material for: Variable genome evolution in fungi after transposon-mediated amplification of a housekeeping gene
Source: Mob DNA. 2019 Aug 27;10:37. doi: 10.1186/s13100-019-0177-0 (PMC6710886; doi:10.1186/s13100-019-0177-0)
Supplement: Supplementary file 2 — All_hAT_consensus.txt Consensus sequences of the hAT elements in the genomes of the seven Dothideomycetes Cercospora zeae-maydis (Czm), Pseudocercospora eumusae (Peu), P. musae (Pmu), Sphaerulina musiva (Smu), S. populicola (Spo), P. fijiensis (Pfi) and Pyrenophora tritici-repentis (Ptr) in fasta format. (TXT 44 kb) [file 13100_2019_177_MOESM2_ESM.txt]

>Czm_cons 
TAGAGGTTAGAATAGGTCCTACAAATTAGGTCGGTTCCGGGTTTAGGTCGGTTCTTAGGGGACCTAGACCTA
GACCTAAGTAGCCGGGTCTTCGGACCCGACCCGAATCGAGTTAGGTCGGGTCTTATAGTCGCTAGTTCTAGG
ATAGGTCCTAACTCCGGACCTAACTAAAACCGTTAGGTCCGTAGAAAAACAAGTTATAATCGGGAATATTAC
TAATAGGATCGATAGAGGGTGCAATTCTATATATAGTAAAATATATAAGTATAAAGAATAAGTCGGTACTCG
CAAAAGATCTAGATTAAGGATATATATATAAGGTATTCTAAATATATATACCGACTATAGCTGCCGACTACT
ATTGCCGACTATACTATATAGAGTATTAAGGCTAGTACGTACCGCTTAGCTTTCGCGAAAATAACTCCTTCC
GCTTACGTATACTCTTACGAGTATATTTCGGAGCTATAGGTTCCTCGTTATCGCTAATCGCTTCGAACCTCC
TCTAACTTAATATTGCCTTATAATCTACCTAAACCTAATGCTACTATACGTTAACTTTAGGTACTAAAGGCT
AGAACGTACTTAATATTAGCAGCGCCTCCTCTACTAGGGCATCTCGAGCTTGCTACTACTTATTACGCTCTC
GAGAGCGATAGTATATAATATTACTAAACGTCGAAGGGTCGTACGATCGATTATAGCGGCTCTAGTACCTTA
CTATACTAAAGTCTCGCTTATAACCTATACTAGCTGCTAGTATATATAGGAAGTCGCGTACTATAAGCGTAT
ATACAGGATACTCTAATACGATAAGTTTCTAGAAGCGTAGTAGATACTCGATAGAATAAGCGTTCGAGTCTT
TAAACCTTACGTATCGATAGCGCGTAACTTTATCTAGTTTAGTAGAAGATCGAACAATAGAAGACGTTAGCT
ATAGGGTATCAGTAGAGTTAGAGTCGTTATCGTTAGATATAGAACGCATGCCTATAGCGAAGGAGGTAGTAG
AGCGGCGTAAGGGCTATTAAGACTTAGCCCTAGTCGCAGCCGCTATAGGTTTATATCGCGTATATTTAAGGC
GGAATTTAGACTAGTAGTAGTCCTTAAATAACGAGTCTAGCCCTTTACTAGAAAAGGCGTCCTAACTCTAAA
AATTACGTTTTATCGCTAGATTAAGTAAGATTGCAATACTATATATATCGCTAAAACGGTCCTAGGTAGTAG
TATAGTACTTAACGAGTTTTATAAACGTAGCCTATAGCGCGGCGTAGATCTCTTACTACTACGGCTCGGTTT
TATATTTTAATTTCTCGTCCGTAATATCGAGGATATCGAAGAGGGTATTATAGTACCTAAGGACGAGGTATA
TAGTTAGGCCTTTAGTAGTGCCGATTATAGTCGTAGCTTCCGCGAATAGTAGCGTAAGGTCGATAATATATT
CGATTCTTTTCTACTCCGTATAACCTAGGCTTAATTTAGGCTAGCTTTAATTCTCGATAAACTTATCGATAA
TATCTCGTAGTTATAAGTAGCGGATAAGCATAATCGTAGTAGAGCTCTAGCGGGTCTTTATATCTTATATTA
GTCGTAGTAGTCGTATAGCAGGGACTTTCTTCTATCGCTTATACTACTTCGGATATAGCAAAGGATCCTATA
ATCGATCTCGTTATAACTATATAAATGCCTCGTAACGTTACGTACTAGAGTTAACCTTTATAGCTAGCTTAC
GGACCTATCTTAAGCGTATAAGCTTTTGCCAACTATATATAACGACTATACTAGGCTACGTAACTTTCCGAG
CGAAGGATAGTCGAATAGTACCTTTAGAAGAATAGCTAGAATCCTAATATCGCCCTACGTTATCGGGCCTAG
TTTAATCTAGTTAAGCGCGCGTATATTAGCCTCCTCTTCCTATCTTTCCTATAGCTCGTTCTTAGAGTTAAT
CTTTAGAGCGGTAAAGAAATCTTTTAACGATAGTTAAATAACGTATACGAAGTATAGAAACCGTTCCGGACG
AGAAATCTCTATCTCCTTAGACTCCGGTAGTAGAAGAGGGAGATTATATATTAATACTAATAGTTTTACGAT
ACGCGTACGTTATTAGAAGTAGATATCGATAGCTTATATACTTTAATATATTAGCTAAGTACTTAATATAGG
GGGGAGGGCTTAAGTATATATAGTAGCATAAAGAGTATTATTATTCGTAGCATTATCTATAGTAAGAGCTAT
AAGTCTTTTATATATATTAAATTAGGTAAGGGTATCGTAGAGTATATTAGCGAGATAATTACCGGTATAGGA
GCCTATAATATAAGGGAAGGCTAGCATTGCCTTATACTAGCTCTATCGATCGTTAATCTAATAGCATCTAAT
AGTAAGAAAGGATGCTCGTAAGGTGCTAGCGTACTACCTATTAAGCGCAACTGCTACGCGGAAAGTACTAGT
AAGCTATTCTTTAAGCTTCTATTCGGACTAAGCGATAGCGTCCTAAATATACGTCTTTATAGTACCTACGCT
CTTAAAATCGATAGTGCCGACTTTCTCTATAAGGCACTTATAAGTACGTCGGATAGTAGGGCTTTCGAAGAA
GTTTAAAGGCAAGCCGAGCTTAGAAACTATTAAGCTATATAACTCCGGGAACTTAGAGCGATAGCAATAATC
GGTTCTAGTATAACCTTTCTTCTATTAATCCTATATAAAGGTAGCGTTAGCTTATATAAGTTCCGTATATAG
TTCGTAATATTCGCGCTATTAAAAGCGGGTATATAGTATAGTCGGCATCTATAGTTAGCATCTATAGTCGGC
TTGCCTAGCTAGTATAGGGTACGCGAATACTTATAGCTCTCGCCCTTACGGCACTAATTATCTCTATTATCG
TTCCCCTCTTATAAGCAGTTTATTAGTAGTCTATAGAGTATAGATGCTTCGCTAATGCCCTAGTCCCGTCTC
CTAGTCCTAGATGCTTAAGCACCGAATCGCATCTAATATATACGACTTTCGGCTCTATAGAATCGCAGTTAA
TACCCTCCTAGAAGAACTCCTAAGACTATAAAGTTCGCTAATTTAAATTCTACTTTATAGGGTTTATTAACG
TCCTTCTATACTTCTATCGATATCTCGCGGTCTCTATCTACTAGCGCTAGTTATAAAAAGCCTCGAAAGCTT
TACTATAGGTTAGTCGCTATATCTATATATTATTAATCTTATCCTAGGATTTATAACTAGTCGGTAGCTCGG
TAAGGGTAGCTAGAGGTAGCGTTCGATCTTTATCGGCCCTAGAACGACTAGAAGAGCTAGCGATCGCCCGGC
GTACTTATTAACGATTAACGACGGACTTAATAGGGCTAGAGTCTACGAAGGACGACGATTATAACGCTAGCA
ACGACTATTAACGCTCGCGAAGGCGAGTACTAGACCGTCTAGAGGAAGGTAGTATAGTACCTATCGTAGCTC
TTAAGAGTATAATCGGCAGTATCGTAGATAGTATAGCTTTAAGGATAGTATTAGTATAAAACGGAGGACCGT
AAAAATAGAGAGAATAGTATAGTTATATATAAGATAGGACTAAGCGACGGTAAGGGTAAATTAGCTTTTTAT
CGCGTATACTAGCTACGGACCCCTAGAAAAAGACCTATAAGCGATTATATTAGCCTTTCTATAGTACAAATT
AGGCTTTTAACTTATCCTTCCCGATTTTGCCGGCTGCTATATAATATAGCCTCTCTATCTCCTAAAAGCGGG
TAGGAAAGTTATCTACGATATATAGCTTATTCTTACCCTTATATAGTAGCTAGGTAAGAATATCTCGAAAGC
TAGCTCCGCTATCATAGCCTTTATCGATAATAGCATCTAGAACGATGCTACGGTATTTACTCTTATCTATAT
TAAACGGCCGAGCGTAGACCTCGAAGGCTAGCTTATTTAGCCGCGGCGTAGTATTAGTAATAGGAATATAGA
ACCCGTTACTAAACTAATCGTAGTTAGCTAGAATAAGCTAGTCTAGTCTAGGCATACGAGTTATATCGGGGA
GCTTAAACGCCTTATCTTATTTCTTAGTTCTCTAGGATATATAGTTGCGAAAGATAGTATAGTAATATTAGA
GGAAAATCTCTATAGCTATAGGCGGGCGGCTATCCCTAATAAGCTCCTATTAATAGTTAGCGTATAGTCGGC
AGACGTAGTTAGCAACGCCTTACCTATACCTTCCGGGCCGAGACTAAAGTCCGTAGGATTTATATTAGCCTT
AAGTATAGCTCCCTAAACCAGCGTATTATATATTTCTCGTTCGACCTAAGCTAGCGGTATATTTTCTACCGG
ACTCGTTAGTTACTATAAGCGTTTAGTATTAATACGTTAACTTACCTCTACTTCTATATTATCCTATACATA
TTTCCGCGTATCGCCTTTCCTATACTAGAGTACTAGATTTACCCTCTACCCGCTAGAACTCGGTCGCTCTTT
CGATAACTTAGCTAGGAACTCTATCTAGCTATTATACTTCCCTAGAAGAATAATCGCCCGCACTTTATTCTT
AAATTGCTATATAGCTTTATACTAGAAGCCGTAAGTCGTATAGCTATCTTATATAGCCTACTCGTTTTAGGC
AGCCCTTATTACGCCTACCGCCTTACGGTCGTTGCTTTAGGTAGGGAGCTAGTACTACTTAAACTACTTCGA
ATTTAGTTTAGAGTCCGGAATTAAATGCTACTACTAGTCTTCTAAATCTTTATAATTAGTAGGTAGATTATA
GTATAGTACGCGCGCCTCTTTCGAGTCTCTACTATTACCTAGTTTATAGTAGAAGGACTCCGGATCTTCTTT
AGCCGCCTTTTTAGTAGGTACGTTACGGGCTGCCTTTAACTCTTTATCCTTACTATAACCTATTAGTATTGC
CGACTATAGACGCTAACTACGGGATTATTAACTTACGCTCTCTAATTATATTCGGCGTAGTACGCCTTTCTC
TAGGTCTTAATCTATAGCTTTTACTCCCCAGAAGATAGGCTAGCCTACTAAGTATACTCGCTAATCTACTTC
TCCTTATATCTAGCAAACGCTATATTTCTAGCCTTACGATGCTTATCTGCCGCTTTTTCTTCTACTAATATA
TCCGCGCGTTAGCTGCGCTTGCGGAGAGTATTAGAGTTAGTAGAGTAGTTAGCTATATCTTTCTTAGTACCG
CCTAGACGCGCTATAAGTCCGCTACTAGTAGGCGTATTAATATTATCGCTATTAATACGAGCGCGTTTAGAA
GTATTATTAGTTATCTCCTTACTTATCGCGCGTCGCTTCTTAGGCGCTATAGTCGTAGATATATTAGAAATA
TATCGCCTTTAATATAAATACTATCGCGAGCTATAAATTTAATACGCGTATAATTATTATTAATAGAATAGT
AGTAGCGGTAATAGCGGCGTAGGTAGCGCTAAATGCAATAGTCGGTAATATTATAGAAGCTAGCTATAACGA
ATTCGGGAGTTTACTAGCGCAAAGTCTTAGTACCAGCTTCTACCGCCCTACTATAACCCCGGATTTCTCTAC
CTATAATTTCGTAGTCAGCGATAGTAGTCGGTAGTATTAATACTATACTAGATAGGACCTATATATTCCCTC
TTATATCGTTAACTTCCCAGGCGAGTAGGCCGTTATATAGCTTTCTCTTCTTCTATACTTCCGCTACTTATT
ATATAACCTACTACTAATAATAATCTCGACTACTATTTACGACCTTTTTACCTTCCTTAACCGCTAACGCTA
ATACTATAAAGCATCTTAACCCCTAATTTAACAGCGCCGGCACTATTATAATAGCCTCTAGTAGGCTAGAAC
GCTTAGTAGAAGCGCTACGCCTACTAAATTCCGGTAATAGTATACTTAGAAAGTAGCGTAGAAAGCGAGAAG
AATTAGCTATCCCCGCCGCATAGTAACTCTACTACTAACTAGCCCTCTAGCGACTCTAAACGCTTATAAGAA
CCGCTACGCCTACTAGATTTCGGTAATAGTATACTCGGAAAGTAGCGTAAAAAGTAAGAAGAATTAGCTATC
CTCTACCGCCGCGTAGCAACTCTACTACTAACTAGCTCTAGAGCGTTCTTACGCTAAAACTCTATAGAAGCT
ACTATATCGATACTACTACCGCCGGCTCCTCGACTAGATAATGCCGCCTTAGAAGCTAAGTTTCAGAAGCAA
AAGGCTACCTATAATAAAAAATTAAAGGCTAGTACTCTAACGATAGAGGAAGAAATCGAATTTATAAAAATT
AGCGTATACCGCGATGCCTATTAGCGAAAGATCGATATAGATAGGCGTACCAACGAAGATTAGTCGCTAGAG
CCTAATACTAAAAGTAGGCTCTTCGTCCGTAATACTAACTACTTCGTACCGTATAGTATAGAGTCTAGTAAT
AATAAAGGCGGAGCGTCTTTTCCGTTTGCTACCTAAACTAGATTAGGTACTAAACGCAAAGCTACTATTAAC
GAGGATAACGACGCTACTATTAACGAGAATAACGACGCTACTTCCGCTATAGCTATAATATAGAATATAGCG
AAGCCCTATAAGTAGCCTACTTGCTAGTCGTTTACGGACGTCGATATTAATACCGTCTTAAATAAGGCCGAC
GATAGAATAAAGAATAACGCAAAGAAGGGCAAGGCTATAGGTAAGCCTAGAGGGCGCGTAAAGAAGCAAGCC
CTCTAGGCTTAAGCTAATCTTACTAATATTAAGAGCATATTTAGAATAAACGTATTTAAGGATACCGAGAAG
AACGCTAATCTTTATAACTAGCCGAACTTTAGCGGGACGAAGCGTAAAGCCGATATATTAAAGCAACTTATC
GCCTCCATACTATAGGAGAATTATAAGACCGCTACTATAGATAAGCGCTTTCTTAACGAGGCTTATAAGTCC
TTTAACGGCACTAGCGCTATTAAAGCGAGTCCAGATAGTAATTAGCTTATTAAGGGGATAAGGTTAATATTA
AAGCATTACTAAGTCCTTAGTACTACCTTTATATATAAGCGCGAGACCGAGCTCTATAAGCGTAGGGGCGGC
ATTCTTATAGATAAGATAGACCTCGGGAAGACCGTTATAATACTTACAAATATCGTTAGTAGCAAGTCATCG
AACCTATAGTAGAAATATACGCTAATCGTAGTAAAATCTTTCCGTTATATAATTTATAGGAGGCTGCGCCCT
ACTATAACTACGCATTTCTCTAGCTATAGTTTTATAGTTAGCGATTATAGTCAGTAGTAATTCTACGGTACT
AGAGAGGATACGGTATAAACTATCGCTAGTACTATTATATACTACGGCATTATAGAATAGTTCTTCTAGCGA
TATATCCTCGAAGATACGCTAAGGGAGCCTACGAATATACTATAGCGGGCGATTCGTCCTATCTAAGCATAA
CGGCATATAAGAGTATTATAGCGATAACGATAGCGGGAAAGCTAATATATATCCGAGATAGGCTAGCGTATC
GGCAGCTGCGGGAGGCTAGGAGTATAGTATATATACTTAAAAAAGTTCCGTAGCTACCTAGGCCGGGTATAC
CCCTACGTACGGCCTTAATTTCCGGTACCCCTCGATGCCCTAATACTCTCGATTCTATCTATCTCCTTTTTT
ATCTAACCTCTAATAACCCTCGTACTATCTCTTTTTCCTTCTATCTACGATGCCTTCCCTTCTACTAGACGA
TTTAGATAGTAATTCCAACGGGCTAGTATTAAACTCTAGCCTGCCTTTAGGTCTTACTAATATATAGATTAG
AGATTTATCTAGTCCTAGGGGGCCGCGACTAGGTGCTTTAAAATCGAATCTACGTCGACGTATATAGCTCCT
AAAGGCTACGAGAACGGAGTCTTCTATATACCGTAAACTACTAGCTCCGAGAAAAAGGATAATAGCTACGAA
GACTATACTCCGACGGCCCTAATCTAGTATTACGAAAAGGCGGTTTAAGCTAGGAACGATAGCTCTCCATAA
GATTCGAAAGCTTTAGAAGACAACCGCGCTATATATTTAGAAGGTCCCGTTCTAACAACTAGTCCGCGAGAT
TATAATACAGTTTAGTAATAGCCTTCGTATCTAAGCGTTAGCGCTAGATTGTCTCTAGGAGGTAGTAGAAGC
TTTTCTTACTACTAAACTCGAGGTTTCTAATCTCCTAGCGATTTATATAAAGCAGGTTACTCTACTAGCGAA
AGATATATATCTCTATAGTCGTTTATAACGTCGATTTATAGAGTAAGATAGAGGAGGCAAAACTAGTATAGG
TTTATAATATTCTGCCGACTATAAGTGCCGACTACGTTTTCGTAGCCTATATCTCCTCCGGTACTAGAATTA
TATAGCGTTCCGGCGTTGCGGCTAAAGCTAGCGCTAGTAAGCTTAGAGCTAGCGGAAGTTAGCCTATCTACC
CTTACTATAATATTAACGCCGCTAGTACTACTACTACCCGCACTACTACTACTACCTTATCGGCGCCTTCGC
TACGCCTATTACGTTATCGCCTTGCCTTAAAATACCCTTCTATTAAGTTACGCAATTTCTATATAAAAGTTA
CAGTAGCGCGCGCTATTTCTAGTCTCTAAGGCATATCGACCGGTAAGGGAACTAGATACGGCGATCTAGACG
CCCCTTAAGATAATAGCGCATACCCGCAACTATAGCTAGGTAGATTTAAGGATAGATACCCTCTCGCTAAAT
CCCCTAGCCCTATATCCTTCTACTAGCTAAGTATAGAGCATTAGATTAACCCTAATCTACGTAAGTATAACG
CTATTTTTATACTCCTCGATATATACTAATACGTTTTTAGAAAATTTCGGAATAAATAGGCACTTTTAATTT
AGCGAATAGGCGCTAGATATCGGCGGATAGGCGCTAGATATCAGCGGATAGGCGCTAGATATCGGCGGAGAC
TAGGACGATAATAACGATAATACTAAGGGCGAGGACGAGAGCAAGGACGAGAGCGAGGACGATAAGGGTCTA
GATCCTATTTCCGGCGGTAGTGCGACTAGGGGATAATATAGCGCAAAGGCGCTATAGAAGACTATTCCGGGA
CCGCCGCTAATTAGCGTTAAGACTCTAATAACGACCTAACCTAGCGGCAATAAGAAGAAGAAGAAAAAGAGA
GGCATCGATAGATAGAAACTCGTATAATTCTATACCCGTAATAAGAGAGCTAGGGAAGATGCCTAGAAGATA
CCGGTAGGAAAAGCTCCTAGAAAAGGTCCTATAAAAGGAGGATTAAATCGTATAGCTAAAGAAGGAGTTAAA
AAGCCTTACCACTATAAGCTAGGTAGTAAGTTTTATAGTTAGCATCTATAGTCGGCATTGCTAACGCTCCCC
TTAGCTATCGCTCTCTACGAAATCCGTAGATACTAGAAGACTACCGAGCTTCTCCTTCCTAAGTCCCCTTTC
TACCGTCTAATCCATAAGATCGCTTTAGGCTATAAGCCTAACTACCGCTTCTAAGCTAGCGCCCTTAATACT
CTATAAGAGTATACCGAAGCTACTATAGTATAGCTTTTTAAAAGTAAGTCCCTTAGTATTCGTCTTCGTTAT
CTATATACTTAAAATTATATTAGGTAGTAATCTAGCTGCCGTCTACGCTAATAGGGTTATAATTTAGAAGAA
GGATATGCTATTTATAAAGAGAATCCTAAGCAACTTTAGGGTTTATATTTTTAAGCCTAAATAACTTAGCGA
GTGCGAAGTTATTCTATAAAATAGGCAGCATTATATCCTATAGTCGGCATATATAGCCGGTATAGATTCTCG
ATACGTAGCGCAAAGCACGAATAAAAGCGTATAAATATTAAAATTATCGAATTTTCTATCTTATTCTTATCT
CTCTTTTTCTTACTATAACTACCTCTATAACTTACGATTAATAGCGACGATTATTTTTAGAGTTCTTAGCTA
TTTAGAATTCTTAGACCCGGGTATAGACCCGTTTAGAGACCTATTATAGACCCGTTAGGACCTAGACTTTTC
TCTCCGGGTCCGGACCTAGGTAGGAACCGGTCTAGACCCGACCTAACTATATAGTTCTTCTAAACTTAGGTC
TTAGACCTAACCCGGACCCGACCCGACCTATTCTAACCTCTA

>Peu_cons 
TAGACCCCCCGGTGGTAGACCCCCCGTTGGGTTGGGTTGGGTTAGGTTAGGTTGGAAAACCTAACCTAACCC
GACTAAACGGTTTGCCCCGCTAAGAAACCGACCGGCGGTCGGTTTCTTAGCGGGGCAAACCCGAGTACCTCG
ACGGTTTCTTAGCGGTTTCTTAGCGGGGAAATAGAAGAAATAGAATAGGGATAGGAACTAGGCGGTATCTTA
TAACCGTAATACTTATACCTTTATTCTCGTATAGTAGACGGTAATCTATAAGTATTACTACGCTACTAACTA
CGTAGTATAGCCTATACGAAGTCTCGGCGAAGACGCTTAGCTAGAACTATGTCCTTTTTCTAAATTATAACG
CGCGATACGTAGATAGCGTAAAGGTTAGTATCTAGATTATATATTAGCTAGGAATAGATAGGTTATTAGACG
TTTATACCTTCGAATAGCGATACTAAATAGGCCTTAGTAGTCTCTTAGAGAGCTTCGATAGTAGACTTCTAG
AAGCGTAAATCCGCCTTAAAGTTTAGAGCGACTTCGCGAATAAGACGCTAGAACGGTAGCTTTAGGATTAAG
AGTTCGCTACTCTTCTAGTATTTCCGGATCTCTCGGAGAGTAACCGCTAGAAAAAGTTAGTAAGAGGTAGCT
ACATTAGTAGCTATAATTAGTAGACCTACCTCCGGGCTTAGACCGAATCGTCTTCTTATTCTACGTAGCTTT
TACTATCTTCGACGCGCGGGAGACCTTCTTACTACTAGGTTTCTTACGGGCGGTTATCTTTATACTAGCTAG
TAACTTCTTCCCGGCTATTATCTTTATACTAGCTAGTAACTTCTTCCCGGCTATTATCTTTATACTAGCTAG
TATCTTCTTCCTAGCTATTATCTTCCTTACGGCTAGTATCTCCTCTACGGCTAATATAATCTTTACGAGGGA
TTACTCCCTAAACCTCTTACCTCTCATAGAGCCTTAGAGAGTAGCTAAGGTAGGACCACTAGAGCGACTAGG
CGCTAGAGAAGAATTAGTATAGCTAAATGCATTAGAAGGGCACGTTTTAAGCTTACTAGGGGTACCGCTAGG
AGTAAGACCCTCTACGGAATCTTTATAAGATTCGTAAGGGGCATCTATATTACTTTCGTAATCGGCATCTTC
GTTACTACCTACTATCGACTCGGCATCGTCGTTACTACTTACTATTAGTAGTACTTTCGTAGAAGTAGATAT
AAAGGCGATAGTAAAGTAACGTATAAGGAGTTTCGTTATTAATAAGAGGGCGGCCGCTAATATTATTATTTA
TTACGAAAGCCGAAAACTATTACTAGGTAACGTAGAGAGTATAACGTAAGGTAACGTAACCCTAGTAATAGC
GTTAGCCGTAGGTAAGAGCGTAAGAGGGATAAACATACGTTAATATAAAGCCGGCGAGAATATAAAGCGGTT
ATCTTACGCGAGGCGCGAAATATAGCTAGCCGATATAGCTAGCCGATATAGCTAGCCGATATAAGCCGGCGA
GAATATAAAGCGTTTATCTTACGCGAGGCGCGAAATATAGCTAGCCGATATCGCTAGCGGATATAGCTAGCG
GATATAGCTAGCGGATATAGCTAGCGGATATAGCTAGCCGATATCGCTAGCCGAGATAGCTAGCCGAGATAG
CTAGCCGATATCGGCTAGCTAATGTCGCTAGCTAATATCGCTAGCCGATGTCGCTAGCTAATGTCGTAAGCT
AATATAGCTAGCCGATATAGCTAGCTAAAGCTACTATCGCGAGCTACTATCGCGAGCTACTATCGCGAGCTA
TTATCGCGAGCTACTATCGCGAGCTACTATCGCGAGCTACTATCGCGAGCTACTATCGCTATCTTATATAGC
TAGCCGCTACTACGGGGTTAGTAGATATAGAAGTACTATAATAAAAGAAGGTCTATATAAGGCGCGGATTAT
TACGTTACTTCCTAAAGACGTTATATAGATACTATAGAAGCGTAACCTTACTTAACGGTAAGAGCGATATAT
ACGATTTTTACTTAGATTATTAGCGATACGAATCGTAGAACTTATATATTTATTAGAGAAGAAGTATCCCTC
GTTAACGATTAAACGTTTTAAGTAAAGCCTCTTAAGAGTACTACTATCCCCGCTATCTTATCCGTCTTAATC
CTTAAAATTAAATCTATTACGGGTAAAAAGAACTATATCGTAAGTTATTAGCTATTCCGGTAGTAGAAGTAT
TACTTTTCTATTATCTATAACTAGTAGCTTTAAGGCGCCGACCTTAACATGCTTATCGATTTCTCTCCGCTA
TTACTTAATTAAGTTTACCGGCATAACTATTATAGTTATTAATGCTAGTATAGTATCTTAGGGCGCGGTAAA
GGCCGTATATCGGTTCTATCGGTAACGAACCCTAGGGACTCGATACGTAGGAGGCTACTTCTCTAGTATATA
TTCGCAGCTTTTAGGTATCCTCTAACCGTAAGCGCGCATTCGTATAGCTTTAACCTTCTAGGGATACGAACT
TCGATTAATCGCGGAAATCGCTATTTATAATAGACTACCGGTCTTAGAACGGACTTACATACTCGCATACTA
GTCCGAAATACTAGGAAGGTAATTCTTATTAGTTTTTTTTTTTACTTTTTATTAAAAGGAAAAGGAAAAGAA
AAAGAAAAAGAAAAAGAAAAAGAAAAAGAAAAAGAAAAAGAAAAAGAAAAAGAAAAAGAAAACGAAAAAGAA
AACGAAAAAGAAAAAGAAAAAGAAAA

>Pmu_cons
ATAGGTAAGCAATTGTTACCTTACCTATACTATACTCGAACAAGTATAGCCTACTACGCCTCTAGTTTCTTA
TCTTATAGTTTTAGAGTAACTTATAGTAGGCGAAAGGTTTCTAATAGAGCTAAAGATAGTATAGTAGGATTA
CTAGGTCTATATAGGTATACTAACGGATATCTTAATATATATAGACCGCGTCTACTATACCGATTACTACTA
GCCTTCTATCTTTACTAAGTCTATAGGGCTCTTTCGTAACTAGATCTTACGAACGCTACTATAACTAAATAG
CGACGACCTCCTCGAGTACCTTACAAACCTTATCCTCGACTAGATTTAGATAGATCGAGATAGCGAGGATAT
ATAGCTATATCTTATTAAGTTAGTTATATATATAGCTAGCTATAGGTAAGGAGTTATTACTTTACTTATACT
TTACTCGAATAAGTATAGCTTATAGCGCCTCTAGCGTCGTATCTAAAGAATTCTATCGATAATAGTAAAAAA
GAGTTTATTATAGATACCGCGCCCTTCGATCCTTTTATTACGGGCATATTTATAGATACGATTTCTTAGCTC
GGTAGTAAGCTCGAGTAAGTAATATAGCTTACTAGAAGTTAATAGTAATAGTATATTCTTCGTCTATCTAAT
AGTCGCTAGCTAGCTAAATCCGGCTATATAGCTAGCTATAGGTAAGTTACTATTACCTTACCTAGACTATAC
TCGAACAAGTATAGCTTATAGCGCCCCTAACTTTATTTCTAATAAATTCTATCGACGATACTAATAGTAAAA
AGGAGTTCGCGAGAGGAACTATAGTATTCAACTAAGGATCTTATAGTAAGTAAGATTTTATATAATATATAG
CGCTCCATACTACTTCGCTCGTACCGATCTTCCTAAGGCTATTAATCCCTCGATATCTTCGTATAATACTAT
AATAACGCGTATATTCTATTTATCTAAGCGTAGCCCTAAATTATGCGCTACGCCTTCGTATCTACGAAATTA
TAATACCTCTAAAGAAAAAGCGTCTACTAGCGGAACTACTAATAAGTAATAAGTAAAGTAACTATAAGCTAA
CCTAGAAAAATAGGGACTTCGTTAGCCTTAGGTAATATAGAGCTTAGGGCTATATAGCCGGCTCTAGGTAAG
TAGCTATTACCTTACCTATACTATACTCGAACAAGTATAGCTTATAGCCCTACTAGCTTCTTATCTTATAAA
TCCTATCTACGATAGGGAAAAAGAGTTCTCTATAGATACTACGCTCTTCTAAGTAACAAATATATCTCTTTA
ATATACGAACCTTACGATATAATAGCAATAGTCGAGGTAGAGTAGGACTTTGCTCTATAGCTAGCTATATAG
CTAGTCGTTTTTTTCTATTTATTATAAGCTAGTCGTAAACGTTACTATAATAACGTTTCCCTATATATATAC
ATCTAGTCTTCTTTTATCTATCCCTTTCTTCCTTTTATATCCTAGAAAAATGCCTTTCTATAGAGATACGAT
TATCGACGACCTAGATAGACTTTTTAGTTCCTTTAACGATAGAAAGTTGAAACCGCCGAGATAATAGCTAAG
AAATAGATCGCGAGTCGTTGCTCTCTCTTCCGAGAATACTATTATTATCTCTACTAGTATCTATACTAACGT
AAATAACAAAACTACGACTTCCTTAGGGTAAGTTAGCCTATATTTCTTCTTAGACTAGTACTAATTTTTTTT
AGCTATAGTAGAAACTAACGAACAACCTATTCGTACTAGTAATACTATTAGTTAGAAAATATAGATTCCTTA
GAAGAAACCTATAAGGAGCCTTCTAACTAAGAGTCCTTAGAAATAACGTAAAGGCTAGTTATAGCCTATAAA
GTAGGCGTTAAGACGTAGGAAGAGTATCGCTTTTAAAAGCAATACTAGTAGTAAGAAGTTTAAGTAGAAGTA
AGGCATAGTCGCCCTCTAGGAGATTCGGTTCTATTAAAATACTAAAGGTATAGATCTCTTAATAAACAAGCT
TCCTTTCTAGTAGCTCGTTAGGGAGATAGTACTATATTATAAAGCTAACCTACGCTTTTAGAGTACCGCGAT
TAAAGCTCTATAGGAAGCGAGTAAGGCGTTCTTATTACTTAACGACTATATTCGAGTTAGCTAACCTACTCG
CAATTTACGCTAAAAGGGTAACTCTATAGTAGAAAGATATATAGCTTATTGCGAAGATCTAGGCGCGACTTT
TAGGAGAATAATACTAATAATTCGAGATAGTTAGTCTAAGTCTTTATAGCTATTTCTTCGATACTTTGCCTC
TAACTATAGCTAGCTATACTAACTACTAGCTATATATTTATTTAGCTTTACCTATTATTTCAATATCGTATC
GAATCCTACCTAGTCGCGTATATATTGTCCTCTACTCTTACTATTATCGAGCTTTATTACGTTATTTTCGGT
TATTGCTTATTAGATTCTTTAATATATATTACTATACTCTCTACCTATAGCTAGCTATACTACTAGCTATAG
ATTTAGCTTTACTTATTATTTCGATATCGTATCGAATTTTGCCTAGTCGCGTATATTCTATCCTCTACTCTT
ACTATTATCGAGCTTTATTACGTTATTTTTAGTTATTACTTATTAGATTTTTTAATATATACTCTCTAACTA
TAGCTAGCTATACTACTAGCTATAGTATTTAGCTTTACCTATTACTTTAGAATTATATTAAATCTTCGCCTA
GTCGCGTATATAATATCTTCTACTCTTACTATTATCGAGTAGTCTTACTATTATCGAGGTCTTATTACGTTA
CTTTCTATTATTTTCTACTTACTTTCCTAGAAACGGTAGTAACGACGTTTTTGTTATACTAACCTATAAAAC
AATAGTCAATCGCGTATAATAATAACTTTCTTTAATTCGGCTTTTATATTATATATCGCCTATTCTTTGCCT
ATACTATAGTTCTATACCTTTAGTTATATACTTATTATATCTAGAATAGCTAGAAAGTCTATCGCTAGCGCT
ACTAAGAAGAATAAGAAAGGTACTACTCGCGTCCTTTACAATATCTACGCTACTATCCGCAAGATCTAGAAA
AGTACTACCTTTAAGCCTAGCTAAGCTAAATAAGAAGGCAACTATAGGCATAGGTCGTAGAAACCTAGGTAG
TAAGACTAAGTTCTACTTCTTATATAGCTAGCTATATAGCCAGCTATATAGCTAGCTATAACTAATTATCTT
TTTAGAAAACGTATTATAGTAGATTAAGACTACGCAAATGTCTACCGACCTTATAATCGCGCAAGCGCTATT
TTAAAGACTAGTTAAATAGTTAATCTACGATACTAGTATTATAGGCGCTACCGAGTTCTGCTACTAGTACAA
TACTATAGCCTATCGAGGCTTTACGTAAGGCCTCTAAAGTATACCTTACGACCTTTTTCGAGTATATAATAT
ATATTACTCCCTAACTTCCTTAATATATACTAACTCTAGATAGCTATTAACCTACTAGCTATCTATACTAAG
CGTATTACTATTTAGTAGAAGGACATTGTTATACTAAGTTTGCTTCTAAAGGGCTATAGTATCTTTATTAGA
GATATAGACGTTAGCGAGAATCTATATAAGAACTACTATAAGTAATAAAGGACTAGAAGGGTAGCTATTAGC
GCTATACTATAGAAAGAAATAACTACTCTATCCTTAAGGACTACGATACTAGTAGTATATATAGAAGAAAAA
CTATTAACTACTTTGTCCTTTAGGACTACGATATATAGTAGTATATATAAATAACAATATATTCTCTATCTC
GAATCTCGATATTTCGCAATTTCCGCCTTTCTAATATTTCTATTTTTCGCTATAAACCTATTGAATTTTTAG
GTTTAAACCTAGACAAACTTCCGGTTCCCTAAGATTAGACCTAGACAAATAGGTTAGGTTCGGTTTTAAACC
CGAACCTAACCTAAACTAACCTAACCTAACCTACTAGGACGTCTA

>Smu_cons
GTTATAGTATACGAGGACAAGGTAGATAGTCGGACCTTTCGTTGTTCCGATCGTTGCTATCGCCGCTACGAA
TAGTTTCGTAAGGTCGATAAGGTACTTAACCCTTTGCTACTCTTCGGAATCGATACCTATATCTTTACTTAG
GTCGAGTCGATCGATATAAGAATAATAAGATTCGATAACTCTTTGTAGTCTGCTAAAGCGATCGAGTATTAA
CGTTATTAAGGACTACCTTGTCTTTACGTCTTAAACGACCCTTAGGATCCGATCTTGAACGCTATTCTACCG
ACGGTGCTTTGCAAATAGCTCCTTCTTTTAAAGTATCTCTTTCTATAGGTCGATAAACTGCTCGAACCTTTA
AGAGCTCGAGTTAATAAAGACGCAAAGTTTCCGGATCTAGGGATCGAAATTAGCGAAGGGAATCTCGAGTGC
CGACTATAATTGCCGACTACGAGAGCCGACTATACTTTGAAAATAGGAAGGTTAATAGGCGATAGGCCGTAG
AGACTAATCTTACCTTTAGAAGGAGGTAAGGTATACTATTAGCTTAAGGGCGGCTAATCTGCTTACTCTGTT
TTCTCCTCCTCTATAATATCTGCCGATCTTTCTCGTAATCCTAGTATTCGGAAAGGTCGTTAGTCGGACAGA
GCCCTAGGCGGTCGAAAAAGGCCTTTAAGGGAAGCTAGGCAGTATATACAAAGTAGGGAAATCGCTCGGGAC
GGCTAGCTCGATTATACTCCGCGATTGCCTCCTCCTTATCCTCTCCTATCTCCGAGTCGGGACTACTCTCCG
TACCTTCCTCTAAGCTCGTTACTAGCCTCCTAGCCGTTATACCGTACCTCTCTTAACAAGTATTAATCGCTA
AAACACTATAGAATATTAGAAGGAAGTAGGAAGAGTAAAGCAAGTAGTCTTATATCGTATTGTATAGGGTCT
TATTGTTCGAGGCATTGTCGTACGTAATTGCAGTTAATCGGTACTTAATCTCGAACTCTTATAAGATTTCGA
ATAGTATCTCCGTAAGGTAATTACTAGTATAACGGCTAGTAATATATAGAAAGCTAAGCATCCCTTCGTACT
AGACCTAGTAGTCGTTAATCTAGTAGACCCGGATAGTAAGGAATAAGGTTTTTATACCTCTGGATTGCTAGC
TATTATACGCGATAGCTATCTTGAATCTACTAGTAAGACGGGTCTTAAGGGATTTAGCAGACTCTTAAACCT
TAGTACCGAGTATCCTACAGTATATCGAGGCGGATTTGAACTAAATTGTCTCGACCTATCCCGGGAGTAGGG
CTATATAAGTCTGTTTTACTAACGGTCGTTCCTAACGGTCGTTCAAAGAACTAGAATAGCAGACTATTGTCG
ATAATTATCTCGAAGGATAAGCGCGGGAAATCGTCCGGTATATAGCCTAGGTCCCTCGTCTATCGCGGATTG
CTTATAGTCTAGAGATAAAGTTTTAGTATAGTTACTTAGACGTAGTCGGCAGATATAGTCGGTAGGTATAGT
CGGCAGGTATAGTCGGCAGGTCTGGTCGTCGGTAGTTAGTACTTACTTATCGATGCTTTGCGGTTATAAACA
TCTCCTTCGTAAACCCTCGCTTATCTTGTTTCTCCTAGTAGTTCGAGGAGTCTAGATACTTCTCGATAGACG
TTGTACCGGTATTTAGTATAGGATGTTTTAGTATAGCGTTATAGTACCTATATACGACTTTAGGTATCGTAT
CTTCTTAAAGCATTCCCTCCTCTAGGAAATCCTATACCTAAGATATCCGAGACTTACTCCTCTAGGTAATTA
GGGACCGATTAAATATAGTACGACCGTTCCGCTTTTTGAGCCGCTTCCTAGTATAGTTCTACTAGCGTACCT
CGTACTACTTCTTAAAGTTCTCCTTATACTTAAACCTCTATAGCTAGTAGTTAGCCTTAATATCCTACTCCC
CGATATAGTCCGGCTTAACGGGGAGTACTAGAGAGGAATCTAGATCTTCTTCTACTATAGTCGGCCGTCTTG
TACGACGCTTGCGAACCTCTGTTCTACGTCGGCGGTCCCCTAGTATTAGGCTCGGTAGGAGGTTCGTCGCGG
AACTATATCGTTAGCGTAAGCGAGCGCTCGATCGTATAGATAATAGGGGTAGTAGAAGAGCTTCCTAGCTAC
GAGGAGGATTCGAATCGGGAGCTTCCGACTCCTAGAGAGGAAGCAAAGGAAGACGAAAATATAGTATTTCAG
ACTCCGACGTCGTAAATCCGTTACGAGAGGATAGAGGAGAGGGAACGTAGGAATTGAAAGGAGGGAAAGTAG
GAATTTCAGAATCCTAGTACGCTACCCTATAGGGGTTAAGCGAATAGAATTCGTAGGCCTACTTCCGGCTAC
GAGCTAACCTATTAGATAGTCTGATTCTTACTACTAACCCTCCTACCCTTTCTTCTATCCCTCTTCGTCTTC
TTGAAACAGGCGAGGCTCCTAGTCCTCCGAGTCTAAAATCTCGAACCCTCTAACAAAGTTGCGAATATAGAG
TCCTTCGTAAGTACCTTCTCGATTCCCGAAGATACTAGGTATAGTTTATCTTCTCGTAGTAGTAGGAGTAGA
AAGGCCTCTAGAGTAATCCTATTATACTCTTTAATATTGTACTCGATAAGGGCAGCTATTATCTTAGGCTAG
AGAGTCTGTTCGCGGCTTAGAGTATTCTCCCTCTTATAGAGCTTGTATACTATCTTCGCGAGGTACTTCTCC
CCTTTCAAGCTTACTAATAGAAGGAAACTATTAGCGGAGTAGTTATAATTTTCTAGTATTAGCTAGGAGGGT
CTAGGAAGACTACTTAAATAAGCCCTTTAGGCTACGACATCCTAGGCAAGGATACTACGGCAGACTACGCGC
TCGATTAGGCTAAAAATCTCGTATAGTAGTAGGAGTCGTACTTCTCTAACGCAGATCTAGGATTATTAGAAA
ATAGTCGGTAGGTATAGTCGGCAGATAAGCTTACCTTTTTAGTCTCGCTATCGACAATTTGTAAAATCTGCT
TTATAGCTGCCTCGTTAGGGAGAACTAGACTCTCTAGAGCAACAAGTTTGTTCTAGAACTTCCGGATCGAGC
GATACTATTAGTTATAAGCAGTCGCAAAAGTAGAAGAGGCTGCCTAAAAGGCAAAAGTTCTAATAGAGTTCG
CTATCTCCTTGTTAATCTCTTTTAATAACAAAGGATTAAGAATCGTTTCTTAAGGAAGGCATTCGTTGCTAA
GGCCCCTAAGTGCTTTATCGTATCGTTTACTAAGGGTAAGGGTATCCTATTCCTACTTAACCTAATCCTCCT
TTTGAAATATTATCTTTAATTTGCTTTTACTATCTCTATTCTCTAAGCTTAAGGAACTAGTTAGCTTTATCG
ATTTCGGCCTATTCGTCGGGTAAGAGAGCTAGATTAGTCTCTACTTGCTTCTTAGTACTAGAGAAGTTAGCC
TTTAATAGGAAGTAGGAATACCGACCGCAGATGCCGACTATAGACGCCGACTACGAAACTTACGCTTTCCGG
TTATATTCTGCTATATACATCGATCTCTATTCCTTAACTAGGGCAGCTTAACGGTCCCTACTTAGCTCGCTA
AACTCGCTAGACTACTTAATCTAAGCCTTCTTAAACCGTACGAACGATTTATTACGAGCCTTTCTATATCGA
TCCTAAGCTCTCTTCTCTTCGTCTATAGCGGTAGTACGCTCGCGGTCCCGTAGGGTATTCGGCTTTAGAGAG
TATTCTTTAAGTAACTTCGTAGCTGCCCCGAGCCTAGTACGCTTATTTTCTAGCGCCTCTAGCGTAACATTC
TTCCGTTTCGGTATAGTAGTATCGGTACGGAGGTAGGTACGGACGTAGGTAGGGATATAGGTACGGAGGTAG
GTACGGTACTAGTAGTACGTACGGTAGTACGTACGGAGGTAGATACGTAGGGTAGAAGCGCTTTAAGAAATA
AAATTTCTCTTATCTAAGAGATTTAAGGTTTAGGCAGCAGCCGGAACCCTGTCCCGTAACCCCGAGCACCGA
CACTACCCTCTATAACAACATTACACTTCCGCGCCTATACTAACGCTCCTCTGCTACTACTATTATCGTCGA
TTTCCTAAGTGCCCCCCCTCCCCTACCTAAATTTTATTTCGAATATAAGTTGTTGTCGCTTTATTCGCTATT
ACTAGGACAACTGCTATAGGGTATTATATATAAATACTACATTATCTAGAGAAATAGTTAGACTACTAACTT
CTTAAGGTATCGTAGTACTTTCTAGTAAAAAAGTGAAATCTCGTAGCTAGAGTAGAACGTATTCGGCAGACG
TAGTCGGCGTATAAACTATATAACATAATATGAAATATCAAACTAGTATAGATATATATAGAACCCCTGTCC
TAATTACTAATTACCTTCCCGCGCGATCCGATATACTCGAGAGATAAGCGGCTTAGCGATTTCCGGGTCTTC
CTTATACCTACCAACTTATCCTCTCTTGCTTTTTTCTTATCCTATATATTCCTACTAAGTCGAAACTCTCAA
AATGCCTAATATAGACATACAATCTCTCTCTTCCTACGTCTCTTCCTCTCTTCCTCTCTTCCTAACGACGAC
GACGACTAGGAAAGAAGAGATAGTCCGCGTTAAAAAGAAACGAAGGCTAAAGCACTCCCGAAGGCTGCCTAC
GATAGCGGAAGTAATAAGAGGACTCGACAGTAGTTAGATCAGACGGTTAAGCCGACGGAGGAGAGGCAGACG
GAGGAGAGGCAGACGGAGGAGAGGCAGACGGAGGAGAGGTAGACGGAGGAGAGGCAGATAGAAGAGAGGCAG
ACGGAGGAGAGGCAGACGGAGGAGAGGCAGGTAGATAGAGGTATAGGTTAAGTTAATAATAATAAGACGAAC
GAAGATTCAGACCTGCCGACTAAGCGGCGTAGTCGAGACGGGGTAGTATCGGTTCAACCAAAGGGGCTATAT
ATTATCTATAATAGATCAGACCGACAGCTCTCTAATACAGCTTCCCCTCGACTAAGTCTCGCCGTAAGGAGA
CTAGGACGTACGAAAAAAGTAGTACAGAAGACCTATCCTAGTAATAAGAGACTACTAGGAAGTCAACGACTA
TAGAAAAAGCCTATTGTTCGAAAGGCGCCTAAAGCGAGAAGACGAACGAAGGCTAGTATAGCCGCTCTCCGA
GAAATTAGGAAATACTAGAAGTCTACGGAGCTTTTAATACGCCGACTTCTATTCTTAAGGATTTGTCGAGAG
ATTACGATAGATTTAGCAACCAATACTAGCAATAGTATATACCGTTTTCAAGCTAAGGCTCTACTTTGCTTA
TAGGAAGCAACGGAAGCTTTTCTTATATAGGAGTTCGAAGTCTCTAATATACTAGCGATTTACGCAAAACGG
GTAACCTTATAACAGAAGGATATAAAACTTTGTCGCTAGATTCGGAAGCGCTTCGTAGGAGAAGCGAATTCA
AGTGCCGAGCTTTGATCTTATAGCAATTCGCCGACTACGTCTACCGACTATATACTCCTAACATCGTTTTCG
AGGCTAGTACTTAAAGAATTAGTACTAGATATATAAGATAACCCGAAAACGAGCTTCCGTAAGATGTTGTCT
CCCGTACTAATTATATCTATATAAATCTCTAGGTCTCTTGTTCTACGGGCTAGGCACTGCTTATACGGTCGT
TATATCAATATTTCCTATTTCCGGCGATCTTACTTTACTATTTCTTACTTCTATTGTCCAAAAACGGCAGGT
GCCTACCCTACGTAGACAAAGAATCCCTCGCTTCTAATTGGTCGCGCCCCTAGACCCTGAATTCCGCCGCCT
TCAAAGGTATTCCCTACTTCTAAAAAAACCTAACTTGCGACATCAACATTAGTTGTTAACCCCCCCCCTCCC
CCCCCCTCCTGCCCCGCCCCCTACCCGCTACAACCCCTCCTAGCCTCCGCCTACTGCTCTGCCTACTACTCT
GCCTACTACTCCGCCTACTGCTCTGCCTACTACTCTACCTACTACTCCGCCTACTACTCTGCCTACTATACC
GCCTGCTACTACTATCGTTATAGCGCCGTTACTCGTAGCGCGCCGTAAGCTTTCAATCGCTAGAAAGGTACT
ACGAACATCTAGAAAGAGACTCCCTAGCGTAACAGGTAGGAAAGGGCTTCTATCCGTAGGTATAAAGAAAAA
TCAAAAAAAGAGAGGCAGTAAGTATACCTAGTCGGCAGACGTAGTCGGTATATATAGTCGGTATATACTAAC
ATTTCTTTTAGAGGGAGCTTTGTAGGAGATCGAAAAAAAAATGCTAGACGGAGGTTATAAACTATATCCTAA
AGCTCGCGTTCGTACGTATCGTTAGGGATACTATTATCCTTTTTACCGAAGACTACCTCCCTATACGGATCT
AAGCGAGCGTACTCGGCATCCTCTAGGAACAGTACGAGAGTATAGTAACGAAAGTCTTTTCGTTAGCTAATC
TTCTCGCTATCTACTATAAGCGAGTTATAGTAATAGCGAAAGATCTCGAATGTCTTCGTAGGCTGCTAAAGG
AGTAGAATATCTAGCTAGACAATTACGTAGTTGCTCCCTATAGCTCTAGCCTAGTTAACCCGAGTACGATAT
ATAAGCCTCGATTAAAGACGAAGAAGACGAAATCGAAGCTAACTCTAAAGAAGCCGACTACGAAGAAGAGAA
AGAAGACTCCCGACGTCCTTAAGCGAAGACGAGAGCTTAGATAATCCCGATAACAACCCTAGCGCTTAAACG
GGTACTCAAACCGGTACTAGTAGCTAGACAGACGCCAACAATCAAGATCCTCCTAGCACCGATTAGGATAAT
AGCGACACCGGTAGCTAGACAGACGGGAACAATAAAGATCCTCCTAGCACCGATTAGGATAATAGCGATACC
GGTAGCTAGACAGACAGGAACAATCAAGATCCTCCTAGTACCGATTAGGATAATAGCGACACCGGTAGCTAG
ACAGACGGGAACAATCAAGATCCTCCTAGTACCGATTAGGATAATAGAGATACTAGTAGCTAGACAGACGGG
AACAATCAAGATCCTCCTAGCGCCGATTAGGATAATACAGATACTAGTAGCTAGACAGACGGGAACGATTAA
GATCCTCCTAGCGCCGATTAGGATAATAGGGGTTTGAACGATTCAGACGGTAAGAAGCAGGCGACTATCGTA
ATTTCGAGCGGTAATAAGAGCTCGGAATACGATCTAGATACTAATCCTAGCGTTCAAACTAGTTATCCTCTA
GCTAATAAGGAGAATGCTTAGGACGATAATACGGTACCCCTAACGACAGAGGATAAATATCTCTAGGCTCTC
CTCGATTATATTAATGCCTAAGAAGAAGAAGACGAGGAGATAGCTTCCGAGAATTCAGATTTTCCTTTTAGG
CAACTAGGTATACCGCTTAGTCAAGCAGATTTTCAGTATAGCGACGAGGATATAGGTACCTAGGATCAAGAT
ATCTCGCTTAGCTAAGACTACAATCCTTTCGATTATCTAGATTTAGAGGAGACGGGTCCTAATTCTCTCTAG
GAGAGTCGACCAGATATAGAGAGAGAGGATAAAGAAGAGGAGTCGTAGTAGGAGTTTGACGAGGAGATAACA
GAATTAGAGGATATAGCAAGGGCAGCGTATACGGTAGCTATAGATCAAGCGAATAATCGGGGTACGTAAGAA
TTCGTAGCTAGGGGAAGTATCGACAAGATACTAAGTATACTTATAGAAGAGCCTATTACCGAACGAGACAGA
CTAGAGACAGAAATTTCAGCTCGCTTTATCCTTAGAGCTACTTGTTTAAGGACCCTATTATTAATAAGGACG
GAGCCGGCTTTCTAAGCGGCCTAGCGAAGAATAGAGATACGTAAGGCCTAGAGAGTAAGGCAGCAGTATATA
GTAACCGAAAGTCGGTTTAAACACTAGATACGCGTTCTAGCTAGGCTAGAGAAGGAGATGTTGAAGCATTTA
CTATAAGCCTAAGATCTGAAGTAATTTGGTTTTTCTAATTTTCGTAGTCGGCAGGTATAGTCGGCAGGTATT
ATTAGCTATAGAAGGAGATGTCGAAGTACTTACTGTAAACTCCTGATCTGAATTAATTTGCTTTTTCCTAAT
TCTCGTAGTCGGCAGGCATAGTCGGCAGCTATTGTTAGCGAGTTCAGGCAGTACGGTATATACGAGGCTTAT
TACTGTTCCAGAAGCGCTTACTATGTTTATTCTATATCTAGAAGAGGTTTTACGTAATACCTATCGCAATAC
CTATTAGGTATACCTATTGGGTTTTTTCCGTTAGGTTGTACCTAGCTTATAAGCTAGGTACCTACCTTATTT
GCGGGGTTGGGTATTAACGTTAGGTTGTACCCAACCTATACCCAACCCAACCTATAACGAGGCCTA

>Spo_cons
TACTGCCACCAGCAGGGCTAGTAGCGCTAGCGCTAGCGCTAGCGCTAGCTGTACTAGCGCTAGCGCTAGCGC
TAGCGCTAGCGCTAGTAGCTCTAGTACTAGCGCTCGCTTCGCCCTAGGGCCCTAGAGCCGCCGAGGGGGGTC
CTTTGGCTTCTGCTAAAGCTTAGTAACAACGGGACCGGCGATAGATAGGACAGAGGCAGAATAGGGCTAGGC
ACCCTAATCCGAGAGGATAGTACGAAGGCATTGTATATCCTTTTGCTGGATTGTAATACGCTTAGCGTAGAT
AGCGAGAAGATTGGCCGCTAAATTGAAGAGATTAGTTATATAGAAGAGAAAAGAGTAGATAGGGAATAAATC
TTATAGGAAAAGATTTTGACTAGTAGGCTCTCTAAGTACTCCTAGAGTACGCCGAGTGCTTAGGCTTGAATA
CGAAGCCCGCGACGCTTATTCTCTATAATCTCTTTTACTAAGCGAGCGAAAGGCATCTTCGGTATAAGCAGC
CTAATTGATTGCTAATGTTTTCTTATCTCTCGGAGAGCTACCGCTAGGGGAGAAATGTTAGTAACCTACCGA
CTACGAATGCCGACTACGAATACCGACTACGAATACCGACTACGAATACCGACTACGAATACCGACTACGAA
TAACTTACTTCCTATACGATATTTGTGCTTTTTTCGGATCAGATTGGCTAGTACAGTCTTTCTACCTATTGA
TAGACGAAGAGGAGTAGAGCGAGGCTGTTTTCTACTAGTACGGGGAGGATTAGTACGAGGATTGGGAGTACG
ATTCGCTGCATTCGCGCGAGTCTAGGCGATCGAAGAAGCTATTGTACAAAGTAAAGGATAGGTATTAAGAAA
GGCAGGTTACTTAAGACAAGGTAGTCGAAAAAGTAGTAGCAAACTAGGCAAGAAAGTATCGACAAGTAGGTT
GAAATATTAGTATAGCGGTAGCTAGGCAGCAAGAAGGCGAAAAAGGATCAAAAAGTAGTTGTAGATATTAGT
ATAGTAAGTTAGGTTTGATTGGAAGTAGGAAGTAGCTTTAAGGGTAGGGAATTCAGGGTCCAGCCCGTAGGC
CAATCAGAGGCGAGCATTTTTGTTTGCTAGGAAACAATACGCTATTCACTCGCGATTCTATTTACTAGCGAT
TCTAGAAACTTCTAGAAGCTAGGAATAATCAACCGTTAGAATAACAGGTATAGGCGCGTCGTAATAATAGTC
CGTAGGCGTAGTCGGCAAACGTAGTCGGCATAAATAGTAGGAGTAGGGTGCGCGGCGTCGGTAATATAGCCA
GTCGATGAATGATATAGCGCTAAAAGAGATAGGTAGAGCGCGTCGCGTCGCAGATATAGATCGGCAGATATA
GGACGTAGTCGGCAGACGTAGTTGGCAGTCGTAGTCGGCAGACGTGGTCGGCAGACGTAGTCGGCAGACGTG
GTCGGCAGACGTAGTCGGCAGACGTAGTCGGCAGACGTAGTCGGCAGTCGTAGTCGGTAGACGTAGTCGGCA
GACGTAGTCGGCAGACGTAGTCGGCAGACTAATATTAGTCTTTACCGTTTGTTTCTCCTACGAACCGCTTCC
GAATCTACCGACAAAGTACTATATCCTTCTACTACAACGTTACCCGCTTAGTATATATAGCGAGTATATTAG
ATACTTCGAATTCTAGCGTAAGGAATGCTTCCGTAGCTTCCTATAAACAAAGAAGCGCCTTAGCCTGAAATC
GATATACGCCTACACTCGCTGTCTCTATCGTGATTTCGCGGTACAGTCTCTGAAATAGAAGGCGACGTATTA
ATAGCTTAGTCGTCTTCTAGTATTTCTTGATCTCTCGGATTGCTACTAAGCTAGGCTTCGTCCGTCGCTTAG
TCCTCGCCTTTGGAGCCTTTCGTATTATAGGCTTCTTCCGTAGACTCTTACCGCCCCGTAGTATCTAGGGAT
AATAGGACTTGTTCGCTACGACTTTCGTACGTCCTAGTCTCTTTTCGGCGATACTTGGTCGTTAGGATAGTA
TATATTGAAGCCGTAGTCGTCCTAGTCCTTTACGCGGTCGGTCTGAATCCTCTTCTAGATTATATAATACTG
CCGGTCTACGCTACTAGCCCTACTAGCCCTCCTCGCTATACGGTAGGGATACATCCCCTCCTGAATCTTTAC
GCTCCTAGCTCTTCTCGCTACCTTCGCTTCTACTACCGTACTGTATAACGTCCTTCCGCTACCTTTTAGTAT
TTGTCTCGTCGCTATAAGCAGCCCTTAGTAGTCCCTTATTTGCCCTATTGATTCTTTCTTCTATTAGCCTCC
TCGCTTCGTTATCTGCCCGTTGTTGTTTAGTCGTAAGAGAGGAGGAGGAGTAGGACGAGAGTATTATTAGAT
CGAGGTTCGGCATTTTGAGATTCTAGAGGTTAAGACTCAAGAGATACGGAAAGTAGGGTAGAAAGGAAGAGA
AAGAGAAAGGAAAATACTAAAGTAGGTATATAGGAAACCCGGAATTCGCTAAGGCGCTTATCGCTAGAGTAT
ATCGGATCCGGCGGAAAGGTAATTAGTAATCTATACAGGGGTCCTATATATATCGTATCTCCTGTTTTCGGT
ACGCCGACTATATCTGCCGAATACGTTGC

>Pfi_cons
TAGACCCCGTAGTAGTTCGGTTTCCGAACTACTAAACGTATATAGTTTGGTTTCTTAGCGGCGAACTAGCTC
CCTAGTTCCGGTTTGGTTTTTTCGAACTATATAGATTCCTAGTTTGAACTAGAGACTGTATTAGTTTTACTA
TAAGGACACTCTTATTCGACTGCCGGCTACGATTGCCGGCTATAATAGTAACTCTGTTACATTTACTACGCT
CTTTTGCCGTTGCTAGGGCGTAGTTGCCGTTGCTAGGGCGTAGTTACCGTTACTAGGGCGTAGTTGCCGTTG
CTAGGGCGTAGTTTTGCTATAAGGACACTCTTATTCGACTGCCGGCTACGATTGCCGGCTATAATAGTTACT
AGGTTGTATTTACTACGCTTTATTACCGTTGCTAGGGCGTAGTTACCGTTACTAGGGCGTAGTTGCCGTTGC
TAGGGCGTAGTTGCCGTTGCTAGGGCGTAGTTGCTATTGCCGGGGCGTAGTTGCCGTAGTTGCGAAAGCTTA
CCTATATAACGTTACGTAGGCGGCAACAATTAGGGCTTCGCGATATTCTTATACCTTTCAACTTCTTCCTCT
ATACCTATACCGACAATAACTACTATACGCTACGCCCCCGCCCCTTTCCCTTATAATAGTAAGAGAGAAGCG
CGCCGCGCGCTAAATAGAAGATAGAACTAAAGACCGCGAGTTTGTTTTGCCTAAGCGTCTAACTAAAAAGCG
TAAGACTAAAGAGGAGTACTCTACGAAGAAGAATTCCGTACGAGACCGCGAGAGAAAGGACAAGATAGATAA
GGATAAAAGAGCTAAGGATAAGAGAAGAAAGGCGCGGAATAAGGCATTCTATCGATAGCTAGCGCCTATAGA
AAAAAGTAAAGGTTAGAATAAGAAGACAACCTAAGAGAAGGCTAAGAGGAGGAAAGAATTGCGGCTAGTTTT
CGAGCGTAAAGTTCTAGTAGCGTAAGTCAATCTAGCTAGCGGCCGTAGCTAGTAGCCGTAGCTAGCAGCTAT
AGCTAGCAGCTGTAGCTAGCAGCTATGGCCGGCAGCCGTAGCCGGCAGCCGTAGCCGGCAGCCGTAGCCGGC
AGCTATAGCCGGTAGCCGTAGCCGGCAGCTGTAGCCGGCATATTTTTCTTTAACACGTTAACTAATAGCATT
TAGACCTATAGCCGCTACCTCTATCGATACGACCGATAGTAACGGAGATGTTTAGATAGCCGAGAACAACAA
TACTAGAGTTTAGGATGCCGCGATAGAGCTTAATACTACGAATAAAGGAACTAAAAAAAGCGAGGAGATACT
ATACGTCGATCTAGTAATAGGTACAGTCTTAGGGCCTAACGCTATAGACGATAAGCGCTAGGAGTAGATCGA
GTATAGTTAAAGAGACGAGATACTAGTAAAGGGCTAAGGCATAAGTCCTATTAATCTAGAAAATTATAGTTA
AAGCTACTACGAAAAGCTAGCAAGGATTGGAATCGAGACTAGTCGTCTTTATATCCTCGATATAGAGTAGAA
GTTTCTTTATTAGTATTAGAGCGAAGCCTTTACGTCTATAAAGGCAAAGTAGCTTGCGATTAATGCGATCGG
GGCTAGGTATCTAGGGACGGCAGAAGTGTTACTATAGGAGGAAGGGGTATAGGTAATTATTCTATACTCGGC
ATATATAGCCGGCGTTCGTAGCCGGCAGATACTAACAGTTAAATAGAAAGCGTTTCTCGAAGGCAGAGTGCT
ACTACTATATAAAATCTTTACTAAGGCAGAGAGGGCTTATATCCGGAATCTAAGCTACTAGTAGGATAGGTT
AGCGTTAGAATTCTCTAAATCTCTATATAAGCCTCCGAAGGATTACCTATTTTAGCGATACGGCTTTATCTC
GACTACTCCGTAGGTACCCGAAGAAGCTCGAGCGCTCTTTAAGGTCTTTACTAAGAAGCGGAAGGAGTTCGA
GGATTAGGATTAGTTAATAGAGCTATTAGTTAGTCTTAGGTTTCGTAGTTAGACTCGGCCTAAGCATTTGCT
TATCGAGTGTCTTATACCGAAAGAGGATAGATTAAGACTAAAAACGAGCTTAGATTCGTTAGGTATAGTAGC
TCGGTTCCGTTAGTAGGAGAGAGCCGCCGTATAGAAGGCAAAATTCAGGTAGTTAGGGTAGCTAGGAAAGAA
ATTCTAGTAGTTAGGCTAGCTAGGGTAGCTAGGAAAAAAAAAATAGTAGTTAGGTAGCTAGGAAAAAAAATC
TAGTAGTTAGGTAGCTAGGAAACAAAAAAAAAAGGTAGCTAGCTATTTACTACCTAGCTGTTCCTAACGATA
CGATGCTATAAAAGAAAGGGTGTTTCTCTATAGCTACTAGTATATATCTACTACTCCTAAGTCCTTACCTTA
CCGTACGAAACCTTAAAACATGCCGACCGACATTGTATATATACTAGGCGCTATACTAGGAAGGGTAATAAC
GAGACGATAGTCGAAACAGTCTAGTATACGAGCGAGATTGCGACAACGTCGAGAGGAGGTCGTATACTTACC
TTCGAGCCTATCGAGTCCTAGACGACGATTAGGGCTAGATTTATCCTCTCCGAATCCTAGTAGTAGGAATTC
ATTATAGGGTACTACTACCTAGTCCTTACCTTTACGGAGTCTAAGTAGAAGGTTGTTCGGAGATATAAGAAC
ATCGAGTATTAACCCGGAAATCTTCGAAAAGGCTAGCTAGGCGTATCTTTAGAAACCCGAGTATATAGAGCA
GTTCAATTAATAGGTCTATAAGATATAGTTCCCTTTATACTTACGTTCGAAGGAGTATAAACTCCGGAAGTA
CTCGATGCGATAGGGGAGTAAGGAGCGAACGGACACATTCTAGAAGTTCTTTATAGAGGGGGCATTGTACCG
TTATACGACTTCTCGACTTAAAGGTTAACTAGTAATTGTCTACAACTTCTACGGTTTAATCTTAAAATACCC
GAAACTAGGGGATAGGAACTTATCGCCTACGAACTATCTCTATTCTAAACGGTATCGGGAATCTTAAGGAGA
GAGGAGAGTTAATATAGATATAGCGTTCTAGAAAGAGGTATGTCTTCTAAAATGCCGGCTATAGCTGCCGGC
TATAGCTGCCGGCTATAGATTCCGGCTACAGATTCCGGCTACAGATTCCGGCTACAGATTCCGGCTACAGCT
GCCGGCTATAGATTCCGGCTATAGATTCCGGCTACCTAAATCAACCGTAGAGATCTAGCTAATTATTATAGG
CTACGCTTAAGGAAGCTCTAGGATTAAAGGCTACCGATTTCTCCCCCGAAGACTTTAAGCAACTAGCAAACG
AAATGCTAGCTATAAACGGTCTTCCGGAAGACTTCTACGAAAGGGAGTCTATATAGAAGATATACCTATATC
TTATAAACTACCCTCCCCTATTTCTCGGCGCGACAACCTAGCGTATTATATTCGAAAAGAACAAAGAGGCTA
CGTTAGACGACATTCGGGAGATCCTCCGTAATACTCGCCGAGTAGCTATTACTATCGATAGCTAGTTAAGCC
GGACTATAAGAGCCTCCTTCCTCTCGATTATACTATACTTTATTAATTCGGATTAGAAACTCTAGGAACTTA
TAATCGGATTCCCTAAAATTCTAGGTTCCTATACTAGTAAGGATATAGCGAAGCTTGTCTATACGGCAATAG
ATAGGGTTAGCGTAATAACGAAACTAATCTCGATTACTACGGACAACGCTAGTAATAATCGAACATTGTATA
AGGCGTTGTATATACAATTCACTCGTATATTATCGGCATATGTCTTTAAAATTACTAATTGTATCGATAGGG
TCGAGTACGTAGAGGAGATTATAAGGTCTATAATCTAGCTTAATCTTCCGAATATTAAGCTCGCTACGATTC
CGGATACGTACGACAATACGTACGATAATAACGATAAAGAGGAGCCTATTAATAGCCCTAGCCCTATTAAAT
CGGAGCCGACGTCGTTGCTAGTTACATCCCTATAGAAGTTTCCCTACCTCGCTTATATAGTTCAAATCGCGA
TCCGAGCCCTCTTTAAGACGCTTAAAATTGCACTATTAAACGACGACTAATAGAAGATCCTAGATAAGGATA
AAGAAGACGCTTAAAATTGTACTATTAAACGACGACTAATAGAAGATCCTAAATAAGGATAAAGCAAAGTCG
AAAGTCGAGAAACTTATTATAGCAATAAGACGGGATAAGGTAGAGAGCCTCGCTCTCGTTTTATATAAGGTA
TAACTTTTGTCCGTAGCCGGCACCTATAGCCGGCAACCTAGTATAGTTCTAACTCTTTTTCTCTAGCTTCGT
CGTCTAGCAATATATACGAACTCGAGCTTATAGAGATATAACCGATTCGAGGCTATTTAAAAGAACCTAATC
GAGCGCCCTAAAACCGATGCCTAGAATATCGTATAGAATAAGCGATAGCAAAAGCGGCCTCCTTAGCGCCTA
CTCCGTTTTACCTAAGACGTTAAGACCCGGTTCGATTCGACTTTCTATATAGTTACGAGGGGATATACTTTA
GTATTTACGTACCGCTCTCGAGATCTATTAGAGTTCCGAGGGTATTAAGTAGCTCGGCCTTACCGCCGCCGA
ATAGCGCTAAGTAGAGTATCTCGTCGATATTAGTAAGCATTACGCGAAGGTTACTACTACGATTAGAAGAAC
CCGAGGACCGACGATCTACCTTGTCTTTACGTACTATAACTAGCTCTTTAACGAGCTCGAGGAAACCGTAGC
TAAGCTAGCTAAGAAGAGCGTTCCCTAGAAAGTAGCTATAACGAAAGCTATAGACACCTCCTATACTAAGTT
GTATAAATATTATAGTGCTACCTTTAAGGGCGACTCGTTCGGGGATATCTATAGCGTTACGTANNNACTTGC
TTAACCCGGTAGAAAAGGATATATACTAGTAGAGGCCGGAATAGAAGGCGGACGAGGTATAGCCGAAGCATT
ACTAGACTACTATTCTAGAAAAGATGTTCTACGAGCGTCGGAAAGAAACTAGTCTAAATGCAGCTCCTATAA
AGAAAAAGAAGGTTTAGAAGGCTCCGATATTATACCTGTTTCGTAGGTAGGAAGTAGAGGCAGAAGAGGAAG
CAACTACTAAAGTAAATAAAGAAGAGTTCGATCTCTATCGGCGCGCGAGTAAGTATAAACCCGTAGGCTCGG
AAAGAGGGCTAATAATCTCTAGATCTTACCGGTCTTCTAGACGAATTCGGAGACGATATTCTCGCTATATAG
CAGCGGTTAGAGCCTAAGTTTCTAACGATAGCGTCGGTCGCTCGGGACGTCCTCGCTATCCCGAGCGTAGGT
ATATAGGCTATAAGAGGTCTTTTAGTATCGCTCGTTACTAGGGCCGCTTTAATCGAATATACTCGCCTACTA
CCTTCGAATCTATTATAGTATTCCGATACTATCTCCTCTACTAGAATCGCTAAGGTAGGTTACTAAAGATTA
TACTAAAGGACTCGGAGTTAATCGAGGAATTAGAAAACCTTAAGATCGAAGAAACCTAGGAGCGCGAAGAGA
ATACGAAATTTAGTCTAAGCGAAACCCTAATTAGCGATAACGAAGAGGAGGAGGGCGGAGGTAGAAGGCGAT
ACCGGGTCGAGAAGCGGAAACGTATATAGGCTTAGAGCAGCTTTAAGGAGACGAAGCGTTTACGTATAAGGT
AATATAGCCGGCGTATATAGCCGGTATATATCCGAAATGTGTTTCGAATTCCTAGGACCTAAACAGACTAGT
TGCTATAGCAACCGACCCCGCTTACCTACGGACTATTTCTAATTCTCTATTCGCTCTTCCTCTCCTTCTTCC
CTTTCCCTATATTCTTAAAGACAAATATACCTTAAGGATTCGGCTCTTCGGGCCTTCCTAAGCCGGCTACCT
CCCCTTCCTTAAGCTACTATCCTTTATTCGAATCTAACGATAACCTAATAAGGCGGTTTAATAGAAGACTAT
TTGTTCTAGAAGGCAAGAAGCATTAATGTCTCCTTACGATTATATACTTATTAATTTTCTAGGTCCTACCGA
TATACCCTCGTCGCCTAAACGCGTAGATAAATATCTTTAGAGGCTAAAGGGCAAGGGTAAAGCAAGCTAAGT
ATAGGGAGACCGTAGCGAGAACGAGATATCGGAAGAGTAAGGCTCTCCGTAGTATATACGAAGGAAGGGGGT
TCCTCGGAAAACAGTACCGAAAAACAAGAAGGCTATAGGTAGATAGGAGAAGGCTAAAAAGAGTAGGCGGAC
GAAGACTATCGCGAAGAAAAGTTATCTTTCTATTAAAAGAAAGGGAACAAGGCAGGACTCGACGATAAAGAA
GCGGCGCTTTAAACTAGGTACTATTGCCCTTCGCTAGATCCGGCTTTTCTAAAACAAAAGAGGGACCGAGCT
TTTAATCCCTAAGACTCCCTTCTAGCGACTCGTCCGAGAAATTACATTAGATTTTCGGTCTAGTATACGATT
TACGGCTAAGGCGATTAGTGCTCTTTAGGAAGCTACGGAGGCATTTCTCGTAACCGAGCTTAAGCTTTTAAA
CTAAGGCGATTAGTGCTCTTTAGGAAGCTACGGAGGCATTTCTCGTAACCGAGCTTAAGCTTTCAAACCTCC
TTACTATCTATACGAAGCGGGTTACTCTTTAAAATAAAGATATATAGCTTCTAGCTAAAATTCGGCGTCGGT
TTATAGCGGATTAGTTGGAAATTGTATTTAGTCGTTAGATTAACCTAGGAGGAGGCCTATTTTCGCATCCTT
TTGCCGGCTATAGGTGCCGGCTACATTTCTAATTTTATCTCCGCGCCGTCCCTAAATCTAAGGTACGAAGTA
GAAACCTAGCGCTCTATATTTACCCGGCTATTATAGAGACGAGCTATATTTAGATTAGTTTCTTCGTATATC
GCGACCTAGCGGGTAGTAAGCGAAAGGGCGATAGAACGTTTATAATACGTCTCTATTTAGACCTAAAATACA
AAGGTCCTAAGGAGCCCTAGCATCCTAACTATAAGGAGATTCTTTAGTATTAGCACTTTGATCCTCTATACT
ACGAGGCAGATAGCAAGCCTACGAGAGAGAAACTTTAACGAGAAATTCTCTATAATACGTAGCGCTATTGTA
TAGCTATAGATACGCACTAAGTCCGGCAACTCGAAGAAGAATTAAGACAGCGTATTAGCGACCGAGGAGGAG
ATCGATAGTATACTAGTAGAGTCGAGGTCTTATAAGCGAAGCATAAGATAATATAGGCTCTTAGTCGTATAG
AGTAACGTACTATATAAATAACTAGGCGTGCTACTCTTATTCACTTACGACCTATATCCTAGGATGCTCTTA
TCGTACTTTTTATACTCTTTTCTAATACCTTACCTATAATCGCTCCGCGACAACCGAGTGAATATAAGCTAT
AGGATTTCCGCTCGGTACCTTAGCCTTCGAGATACGGCGGAGTTGAATTCTCTATAATACGTAGCGCTATTG
TATAGCTATAGATACGTACTATTGCGGCACTAAGTCCGGCAACTCGAAGAAGAATTAAGATAGCGTATTAGC
GACCGAGGAGGAGATCGATAGTATACTAGTAGAGTCGAGGTCTTATAAGCGAAGTATAAGATAATATAGGCT
CTTAGTCGTATAGAGTAACGTACTATATAAATAACTAGGCGTACTACTCTTATTCACTTACAAATAACTAGG
CGTACTACTCTTATTTACTTACGACCTATATCCTAGGATACTCTTCTCGTACTTTTTATACTCTTTTCTAAT
ACCTTACCTATAAGCGCTCCGCGACAACCGAGTGAATATAAGCTATAGGGTTTCCGCTCGGTACCTTAGCCT
CCGAGATAGGGCGGAGTTGAATTTAGAGCGATAGCCGGCACTCGTAGCCGGCACTCGTAGCCGGCATATAGA
GACGGTAGTAGGCCTTTTCCTACTAAATGAGTTATAACTAGCTTGTTTAGTATAGCCTACCTAATATTTCTT
ATATTTACTAGCAATAGGCCTAGGTTACTTATAAGATTACTATAGCTAGTAAAGGCATTACTAAAGAATATC
TATACTATAGTAGGATACTATTATTACGCCGGCTATTTATTAAAAGGAGGCTTTCGCCTATTACTATGCCGG
CTATATATGCCGGCTATATATGCCGGCTATATTTCAAAGTCTGCCGTACCTGCCTTTTTTAGCCGTACCTGC
CTTTTTTAGCCGTGCCTGCCTTTTTTAGCCGTGCCTGCCTTCTTTCCTTGCTCTAACGTTACTATAATATAG
GCTTGCGCGAAGCTTACTCTATTGCCTAGCGATACCGCGATACTACCTCTCTCGCTATATTCAACCTTCGTA
TCGATACCTATACCTCTACGCTCTATATCTACTACCTCCGTAATACCCTCGCTCCGCGCGCGCCTTCGTATA
CCTTCGTAACGCACTTTTTTTCCTCAATTCGACGACTTTTATAATAGCGAGTCTACTTAACTAAGTTACGAC
GCCTCGTAAGAAGGGACCTAGTACTTCTACGGGTCGTAATAAGATCGGAAATAGTAGAACGAGTATAGTATA
TTAACGTAAGATGGCTGCTACTACTACCGCTAGCTCCGGTACTAGAAAGGGCGTCGCGAGTAAGGCTCCGCG
TAAGACAACGGCGGGCAAGGCTCTGCGTAAGACAACGGCGGGCAAGGCTCTACGTAAGACGACAACTAGCGC
TTCTACTACTAGTAGCAATCGTACGAAGCGTCGATAGCGCCTAGGAAGTAAGTCCTATTTATAGCCGGCAGC
GTAGCCGGCAGCGTAGCCGGTAGCGTAGCCGGTAGCGTAGCCGGTAGCGTAGCCGGTAGCATAGCCGGCATT
CTTACTGTCTTTTTACTAATCCTTCTTTAGCCGTAGCCCTCCGTAAGATTCGGCAGTATTAGAAGAGTTCTT
AGCTCCTAATCCGCAAAACTCCTTTCTAACGACTTATTCGCGAAATTGCCTAGGATTATAGAACGGACCTTC
GCTTCTAAGCCTCCGCGATAGGCGCCCTTTAAGAGGCTATAGAAGCCTACCTAGTTCGTATCTTCGAATATA
TGTTTCTCTTCTACCTCTTTTCGGACTATACTAATACTATTTTAGCGGTTAACCTTATAGCTATCTACGCGA
AGCGTATAACGATTATAGACAAGGATTTCAAAGCACTCGATTAGATTCTAAAAGGCTAGAATGTCTATATTC
GAGACGGTGCTAGGTAGGATAGATATTCTAGTAGAAAGGATGTTCGTAGTATTATCTATAAGCTTTTCTATA
TACGAAATAAGCCGCTATTATACGGCGCTATATACCGCGCTCTAAATACTCTCTAAGTATATATATATATAG
TATAGTATGCTTTATTAGCCGTACGGAATAGAAGTCTCCTAAAATCCCGTTAGTACTAAGGAGTAAAAAGGC
CGGCTACGCTGCCGGCTACGCTGCCGGCTACGCTGCCGGCTACGCTGCCGGCTACGCTACTAGCTACGCTGC
TAGGTTTTTTAAAGAACTAAAAGAAGATAGACATTCCGGTTGATTTGTATTAGTTTAGATTTTTATAAAAAG
AAAACAAGGGAAAAATAAGGAAGGTTGAAGAGCCTAATAGTTATAGTTATAGGCACTATCCCTGTTTTCTAG
AGCATATTATATACCTGCCTTCGCAACTCTACCTAATACTCCCTCTAAATATCCTTATACTCTACCTACTAA
AAATTCAACTAGGTACCTAGACCTATAGCTGCCTCTATATCTTTTACTATCTTCTATAGGTTGAAGGCCTCT
TCTATAGCAGCCTCTACCTCCTTATATAATACGAAGTTACTACCTGCCCTACCCTTTATATCTCCTAAATAA
CTAAGAGTTCTAAGGAACGAACTAGCATTCGGCCTTAGTATAGCGAGTAACTAGTAGAACGTTCTATAGAGC
TGCCTTATAGCTCTTTTATATACTATACCGATACCGAGGGAGGAGCTATCCTAGTACTTAATATTGTCGAAT
AGTTCGGTAGGAAAGTGTATAAACTTCTTAAGGAGGAGGACTTCTAGGGAAATCGATAAGTTCTGCCTAGAT
CTAGATAAAGACATTCTACTAAGCAGTTAGGGAATTGAACCGTAAACGAAAGGATGAAATTCATACCTAAGG
AGTGCAGTTTCCGAACTAAACTATAATGCCTTATATATATATATATATATGTGTATATATATATGCTTTTGA
TTAGTTAGTGCCCTTAGCTAATTGTCTATAGATTTGAGGTTATATAAGTACCTTTATACAACTACGTAGCCT
AAGTAGGATTCGAAAATTCTATAAGTACTAAGGACTAAAAATGCCGGCTACGCTGCCGGCTACGCTGCCGGC
TACACTGCTAAGTCTTACAAAGGGCTTGCTTGAAGCTACGTATACATTCGTACACTTCTTAAAAACCGATAA
ATTATATAGTTCGAACTAGCTACTTATATAGTTGCTTAGCAAACCAACCTAAACCAAACTAGAGTTTCGGCT
TAGCAAACCAAACCAAACCAACCCGAACTACTGCGGGGTCTA

>Ptr_cons
TACGCTGGCAAATGGGTTGGGTATACCCAGTCTTGGGTTGGGGTTGGGTTGGGGTCGCACAGACCATGGGTT
AGGGTTGGGTTGGGGTCGCACAGACCATGGGTTAGGGCTGGGCTGGGGTCGCACAGACCAAGTGGTAGGGTT
GGGCTTGGGTTGGGCTGGGTTGGGTTGGGGTTGGGTTATATTTTTTGGGTACTTTAACGGAACAACACTTAA
TTAAGATAATGTGTACACGTTGATGATATAGTAGATACATAAAACGAGATATATTAACACAGCTAATTATCA
CGGTAGCGCTGAGGACGCTGGCGCTTTCGAGGTGGCAATTGACGCTCCTCCTGGACCTCTTCCTCCGACTCT
TCTTCTGTAGTCTGGTTCTCCTCATCTATATCGAAGGTATGCTCTAACGAGGCTGGAAGCTCAAAAAGATCA
TTAACCTCGTCAATTGGCTCTCCATCCTCCCCTAATTGAGCAACTAGGTAGTCTAGACCCTGTTCTTCCTCT
TGAGATATTGTATCCTTAAGAACCATTATCTGCTGTATTGTCCGGGCAGATAGTCGGTGCCTCCGACTACCA
ATAACATCCTTAGCAACATTGAAAACTCTTTCAACCCCAACCTGAGCAATTGGTATTGCTAGTATATCCTTC
GCCACTTGGGATAGTCGTGGGTAGGTAGGCTCGTTCGTCTTCCACCACTCTAGAATATCGAAAGAGTCATCT
GTCATTACACAGGCAGTACTAAGGTAGGACTCTCCTTCTTGGCGGGTTGGGCCAGTTGTCTTGTCTGATTCT
ACTAGTGAAGAGTTCTGGGAAGAAAAGCTGTTTAACGCTGATGTAGGGGGAGGAGCTGGCTTTCTGAACCAC
TCATTCCCAAGTGACCTCCTTTTGACTATGCTAGAGCCTGGGGTTGAACCTCTCCCGTCCGTATTATCATAA
CGATCAAGGTAAGCAAGAAATTGGCCTCGGTAGAGATGCTTGTACTGTGGCTCCCATGAATCGTCCTATAAG
CGTAATTAGAGCGTGACTGTGATAAATAGCTGTGATAATCATACTTCATATGCTGTAAGCTTCTGCGTTGGA
TCAAGGATAGTGGCACAATTAAACAAGAACCCACGTTCTGCGTCTGTCTTCGAATAGTACTTGCTCAGTTTT
AGACGACCCCTGTCAGCTGCAGCTCGTACTACGTCTAGCCATTCCCTATCATCTTGATTTTCTTCATCCTCA
TCTAGGTCCTCTGACATTTTGTCCAAGAAATCAAACAGTCGATTGTACATTAACCAAAATATACTGAATCTG
GGGCTTCTCGTTCTGGCTGAGGAAGCTAGTTGCTGTTTTAAACCGTTTAAGCATCTCAGTAACGAGTTCGAG
ATGATGCCACTCAGTCGAAGATAAGCGGAGGCGTTTAAGATCCCGGAAATCAATCTCAGCCATTTGATTGTT
GTCTAGAGAGCTATCCAGGTGACTACCTGGCCTTAGCAAGATTTCTTGTTTAAGCCATTCATCAATATATTT
TTGGATTTTGAGCGCGCGCTCTAACATGTCGTATGTTGAGTTCCATCGGGTTTTCACGTCGCGGATAACAGA
TAATCGCTCCTTTGGCGGTAGATGTTGTTGTACCGCAATAAACCGCTCAAAGCGTTGAGGTGATACGTCAAT
AGCGATACAAATCGCCCTTATCTAGTCTATTATTAGTATGTGATAAATGAATGTGTTAAAAGCGAAATACCT
TGCGAAGGGAATTTGGGACTGAAATATGCGTCTCAATGTCCTGTATATGACGTCTCTGTAGGGTATCCCTTG
CTCCTAACTCTGTAGTTGCTGCTAGCCGAAGGTGTTGGATAATATCCTGGACAACGAGGTTGATAATATGGG
CAAGGCAAGGGATAGTGTTTTCTCTGGCACTCCACTGAATGTCGACTTCTTGGAGTTTAGACTGGAGAGTGC
GAGCAAGTACGCTATTGTTACTAGCGTTATCACAAGTAATAGCTAGAAGCTGGGTTTTGGTCTTTGTATCCA
GAAGAATATGCAGTACCTCGTCTGCCATAGAAGTACCGGTGTGCCTGCCGCGCATAGGGAGAAAGTCAAGTA
GCTTTTCCTGAAGTTTCCAGTCTTTGTTAATGTAGTAACCCTTTACCGCAAGAAAGCAGAGGTGATTAGCTG
CAGACCAGGCATCTAAGGCGATTGAGATCTTTGTTGATTTTCCAAGATCTCGAAGGATAGACCTTTTTGCTT
CCTCATGTTGACTCTTGAATATCGTCTTGAATTTACAACGACTAATTATCACAGTATCTGGTCGAAGGAACC
GAAGAAATCGATGGAAAGATGGTCGTTCAACTGTTCGGAATGACCAGTTGCTGTCGATTACTACCCGTACAA
GCTCCTTTTCAAAGGTAGTAGTAGTGTAAGCTGGTATTGATGAAGTACTGTTTCTTTGTTGACGTTGGGATA
GAGTAGAGGCCGATAAGTCTGCCTCATTATGAATAGGAGTAAGGACATTTCGACAGCTTTTTGTTTTAAGAT
GAGTAATAAGGTGCTTTGTCCCAATACCACCTAGATTTGGATGCTGGAGTGCAAGACTACAGTTGTAGCAGA
ACACGTAGGGGTGGCCAGTTCGAAGCTCAGCAGCTTCTCCAAATCGTAACCATACTGTGCCATAGCGAGTAG
GAGAGTTCCATCGTGGGTTATCATTTTTAGGGTTTATACCCCAGCTAGTATTACTCCACGACGCTGTCCATG
TCCCTAAGATCTCACTTACACTATAATCTTGCAGAAAACGATTATTTGGATATTTCACTAATCCAATCGTTC
TCCTGTCACCCCCCTTTGTAACCTGTGGAGAATTGATTTTTAAACAGTTGAGGTCCTCCGGAAATTCAATAT
TAGTAGGATTAGGCATAAGCTCAATAGACTGTGCAGCTATGTCCATCGCTTCTAGAAAGTAGTAGAATAAGG
CATTAATAGTAGTAGCACACAATAGGAAAAAGTTGAGAAGTTTAAGTTTGGATGTAGGACTCAAGGCTTCTC
ACGCTCCTCTCAGCTTTGCTTGCGCTATGACGCCTGTAATTTAACTTGAAACCTTGGCATATTACTAGCGGA
ATATCATTTTTAATGCCTCATAGTAAACACAGAGATCGTCAGGAGTGCACGGATATTAATCTGCATAAATGA
CAGATCACAATCTTAAGTTAAGATTATATGGCGCAATAATCCGTGTTAATTGGTTGTGATAACTGCTTACTA
TCCCTCAATGCTTGAAAGTGTCTTAGCCTAAAACTCTAATTATCAGACTCAGAAGCGGCATCAGAATCCGGA
AACCCCTCAAACTCAGAGTCCTCAGATTCCTCAGACTCCTCAAGCGCTGCCTGCTTCTGTACAGCAGCCCAC
TGGTCGTCATCCTCGTACTCGTCTTCAAGTGAATTGAAATGCTCCTCAAGATCAGAGTCATAGTCAACCTCT
TCTTCACACTCATCGCTATCGTCACCTTTAACGTACGGCTTATCACCCTCCAGCTCAATATCAGCGTCACCA
AGTAAGTCGAGAATGCTAGGTGGCTCCCGTTGCCTTATTATATTAGTATCTCTGTGATAAAAGGATGTGATA
AACTTACTGCCAGTCATTATCAGTTACGACTTTCATCTCATCAGGTGTAAGTTCCTCCACGAACTTCTCAAA
CTCTCTCTTAGCCTCCTTGCTCTCAAAGTCGTTGTTGTTAAGCTTTGCTAATCCTTCTTGATAGGTCTTTCG
AAGAATCTTTTGCAAAACACCACCTGAGCCGTAAATTCTTGCTATTCCTCTACCACTAATGTCATGGGTGGG
CTTGTCATCTTTGCTAAGCACTTTCGCAATCGTGATCTCGTGTTTTCTCATATCCACCTGCTTAGTGATCGC
ATCCCATTTACGATGCACATGAGTTAGGTTTGTCTCTAGCCATTCAGCTATAGTCTATTAGCAGATGTCTAT
GATAAACAGCTGTGATAACTTACCAGACTTTTTCTGGGTAAACCGCTTCTCTGAAAGTATATCCCACTCTTT
CTCTAGCAGCTTAGCCTGTCTAGCACTATTTGCTAATTTATACTTAGGCTGTTGCAAAAGCGATTTCTTCAG
TTGGTACTTCGCGGAGCGGTCGGCTGTTCTAACGCTTTCAAGTACCTTCTCCTCTTTATCGAAAAGAGCTTT
GCGTTCACGTTGAGCAATAGCACGGGCGCTACCACTCAGAGAGCCAGTATAGGGGACGCTCAAATTGATAGG
TCGGCCTTTTCGTGAACCCCCACTACCTCTTTGATCTAAGATACCGTCAATCTCGTCAGCTTCACACGCAAA
TCCCTGCTTATATTAGCATAAGCTGTGATAAATGGCTGTGATTATTACATCGGTAAGCTGCTCCCACTCATC
TTGTTCGAACCCAGGCGGAGGTTCAAGTTTGATGGCTGGAACTAGGCCTTCAGGTACGTCGCCGACTTGCTC
TTTCGCGACAGGCATGGCGGGGACTGTGATAATGCGCTGTTGTAAATGGGGTGTTTTCAATGTAGTAAAGAG
AGTTATTAGGTGTTGGGAGTTACTGGGCGTCAGGGGCTGGAGAAATGGGTAGACAGCATTATGCTCACCTAG
AAATGGTCCGTGCGCTGCTGCCTGCGCTAGCGCGAAAACGCGGAAATTACCCAAAATGATCAACACATCGAT
GATTCCTTCATTTTTGGGCTGCACGCATGCGCGAGCTCGGCGTTTATCACAGCAGTTTAACACGTTTGTATG
ATATGCTCGCTACTGATTTTGCAACAGAAATGGTTGTATGCGATCGTGAAACAGCAAATTACGTCATGCAGT
CCGTGCGCTGCTGCCTTTACTAGTGCGGAAATCGGGAAATTGCCGTCGCCCAAACTTTCCAGCTACCTAACT
CTTTCAGCCTACTACTTTCTTAATTGTCGACCACATTTATCACAGTAATTAATCACATACGTCGCCTACGTT
CATCATCTACTCTACTACGCAATGGCAAGGACAAAACCACGGCCTAAGGTCACCGGTAAAGCCGGCCGGGGT
GGTCCTGATGGCAAGACAGTTACTGGCGGCAAGCCGGCTCAGAAGGCCCTTGCTAGTAAGGCTAGACGTCAA
GTAGCAGGAAAGTCTACGCGAAAGGCACCTGTAGCTGTTAAGAAGAAGCGCAAGTTTAAGGCCGGCAGTAGG
TTATCACAGTCGTTTATCACAGCTATTTTCTAATTTAGCTTAGCTGTCGCATTACGGGAAATCAAGAGATAC
CAGAGAGGTTTTGAACTACTCTTGCGAAAACTCCCCTTTTCCCGCGTAGTGCGCGAATTTGCACAGGTGCAC
AAGGCCGATATCCGCTTTCAACGATCTGCAATCGAAGCTCTTCAGGAAGCTACAGAAGCTTTCTTAGTTGGT
TATTTTGAGGGTATAGTCTATCTACCCTATACTATTTTTCATTTAATAACTTTTATAGACTGCAACATCAAT
GCTATTCACGCAAAGAGGGTTACTATTCAAGAGAAGGATTCTCAATTGGCTAGGCGCTACTTTGCGCGCGAG
TTACTAGCTTTTCTCTAGATTATAAGATATATCTAGATACACGTGCTTAAATGCTAGCTGGCGAAGCCTCTG
TATATTATAAATGAAACTAGTTAATGCTACACTGTGTTAATCTACTGTGATACTATATAAACTTTTCTTTTA
TTGAAATCTATATTATACATCTTGCAATTTTTTTACTATAACCCAACCCTAACCCATGGTCCGTGCGACCCC
AACCCAACCCCAACCCAACCCTAAGCTTGGCGCTGACAAATGGGTTGGGGTTGGGTTGGGGTCGCAAAATTT
CTAACCCAACCCCAACCACACCCCGACCCATTTGCCAGCGTA
